# Supplementary material for: Instant diagnosis of gastroscopic biopsy via deep-learned single-shot femtosecond stimulated Raman histology
Source: Nat Commun. 2022 Jul 13;13:4050. doi: 10.1038/s41467-022-31339-8 (PMC9279377; doi:10.1038/s41467-022-31339-8)
Supplement: Supplementary file 7 — Source data file [file 41467_2022_31339_MOESM7_ESM.xlsx]

## Sheet: Fig 1b
femto-spectrum		pico-spectrum
delay	intensity	delay	intensity
0	46.349	0	104.337
0.008	46.343	0.345	104.402
0.016	46.314	0.69	104.637
0.024	46.327	1.035	104.915
0.032	46.438	1.38	105.441
0.04	46.373	1.725	106.575
0.048	46.435	2.07	107.297
0.056	46.423	2.415	109.108
0.064	46.394	2.76	112.133
0.072	46.382	3.105	115.109
0.08	46.416	3.45	121.15
0.088	46.445	3.795	128.381
0.096	46.421	4.14	139.741
0.104	46.342	4.485	153.026
0.112	46.363	4.83	170.556
0.12	46.366	5.175	189.206
0.128	46.358	5.52	218.176
0.136	46.33	5.865	245.647
0.144	46.396	6.21	281.741
0.152	46.421	6.555	321.56
0.16	46.422	6.9	373.677
0.168	46.436	7.245	427.145
0.176	46.429	7.59	492.65
0.184	46.445	7.935	569.312
0.192	46.434	8.28	637.537
0.2	46.437	8.625	732.285
0.208	46.408	8.97	823.366
0.216	46.255	9.315	915.52
0.224	46.041	9.66	1038.22
0.232	47.074	10.005	1155.74
0.24	49.433	10.35	1287.13
0.248	51.914	10.695	1459.09
0.256	152.253	11.04	1655.37
0.264	423.982	11.385	1900.61
0.272	984.228	11.73	2111.68
0.28	1783.73	12.075	2319.06
0.288	2619.47	12.42	2455.55
0.296	3205.32	12.765	2538.87
0.304	3358.69	13.11	2610.68
0.312	2999.16	13.455	2610.03
0.32	2278.65	13.8	2593.02
0.328	1516.42	14.145	2552.64
0.336	842.938	14.49	2514.95
0.344	398.923	14.835	2445.99
0.352	154.491	15.18	2396.84
0.36	58.211	15.525	2318.32
0.368	49.115	15.87	2308.89
0.376	49.155	16.215	2255.78
0.384	46.698	16.56	2201.46
0.392	46.092	16.905	2150.46
0.4	46.222	17.25	2128.24
0.408	46.33	17.595	2074.13
0.416	46.387	17.94	2032.11
0.424	46.418	18.285	1923.43
0.432	46.409	18.63	1828.04
0.44	46.403	18.975	1648.21
0.448	46.424	19.32	1503.65
0.456	46.403	19.665	1393.18
0.464	46.382	20.01	1278.56
0.472	46.482	20.355	1173.15
0.48	46.481	20.7	1028.59
0.488	46.561	21.045	862.228
0.496	46.604	21.39	707.945
0.504	46.577	21.735	568.281
0.512	46.602	22.08	456.73
0.52	46.578	22.425	387.399
0.528	46.546	22.77	335.832
0.536	46.458	23.115	295.459
0.544	46.296	23.46	263.239
0.552	46.204	23.805	237.237
0.56	46.178	24.15	213.859
0.568	46.118	24.495	195.218
0.576	46.112	24.84	179.898
0.584	46.159	25.185	163.605
0.592	46.171	25.53	151.149
0.6	46.141	25.875	140.375
0.608	46.163	26.22	131.736
0.616	46.104	26.565	124.066
0.624	46.177	26.91	118.839
0.632	46.124	27.255	113.795
0.64	46.128	27.6	110.795
0.648	46.144	27.945	108.416
0.656	46.081	28.29	106.679
0.664	46.11	28.635	105.355
0.672	46.058	28.98	105.031
0.68	46.047	29.325	104.284
0.688	46.138	29.67	104.686
0.696	46.154	30.015	104.811
0.704	46.125	30.36	104.56
0.712	46.168	30.705	104.999
0.72	46.158	31.05	105.293
0.728	46.111	31.395	105.542
0.736	46.099	31.74	105.801
0.744	46.141	32.085	106.093
0.752	46.073	32.43	106.173
0.76	46.069	32.775	105.867
0.768	46.008	33.12	106.008
0.776	46.008	33.465	106.332
0.784	46.001	33.81	106.304
0.792	46.001	34.155	106.688

## Sheet: fig 5b,5c
tumor probability	category
0.05	0
0.0218121	0
0.0931034	0
0.0358255	0
0.220044	0
0.0213523	0
0.237548	0
0.0100334	0
0.027451	0
0.0436508	0
0.0393443	0
0.0154321	0
0.178344	0
0.0449827	0
0.121495	0
0.0112782	0
0.0237288	0
0.248344	0
0.035461	0
0.0662461	0
0.00711744	0
0.316794	0
0.0227273	0
0.0872483	0
0.00353357	0
0.0134228	0
0.554839	0
0.0747664	0
0.197368	0
0.00680272	0
0.03125	0
0.0540541	0
0.0726496	0
0.0632911	0
0.194888	0
0.463636	0
0.0576923	0
0.0300752	0
0.0173611	0
0.0358306	0
0.00677966	0
0.945652	0
0.125	0
0.933014	1
0.685065	1
0.998736	1
1	1
0.803089	1
1	1
0.815385	1
1	1
0.883212	1
0.970443	1
1	1
0.78	1
0.960656	1
0.883281	1
0.942446	1

## Sheet: fig 5d,5e
high grade probability	category
0.151515	0
0.157143	0
0.256944	0
0.262069	0
0.265372	0
0.310345	0
0.321656	0
0.376	0
0.422442	0
0.428571	0
0.665625	0
0.70614	0
0.722008	0
0.931584	1
0.831683	1
0.659933	1
0.609836	1

## Sheet: fig S2
fi

## Sheet: fig S5a
training network data
	train loss	train acc	valid loss	valid acc
0	0.683175	0.554427	0.653685	0.594879
1	0.641053	0.617563	0.605246	0.670006
2	0.608416	0.661797	0.576496	0.695753
3	0.581655	0.687889	0.553406	0.711484
4	0.554434	0.712302	0.518119	0.736809
5	0.533641	0.728307	0.502915	0.749083
6	0.516185	0.740902	0.494217	0.753668
7	0.49951	0.751961	0.478037	0.766436
8	0.484941	0.760617	0.455877	0.779486
9	0.472512	0.770898	0.46209	0.776594
10	0.462807	0.77512	0.464135	0.775183
11	0.453433	0.781497	0.44086	0.792819
12	0.449408	0.785101	0.42869	0.800931
13	0.440825	0.790471	0.439511	0.787176
14	0.434017	0.794252	0.396944	0.816874
15	0.427108	0.797643	0.397326	0.812641
16	0.419945	0.800664	0.383389	0.826679
17	0.415569	0.803809	0.390425	0.821318
18	0.408659	0.810133	0.409531	0.809114
19	0.405115	0.811405	0.388497	0.818002
20	0.401576	0.814867	0.393103	0.815745
21	0.393354	0.817747	0.364672	0.831476
22	0.387184	0.820626	0.386878	0.822587
23	0.385623	0.821227	0.358559	0.834791
24	0.382531	0.824919	0.392692	0.818073
25	0.374718	0.827692	0.359392	0.833874
26	0.371545	0.829229	0.346344	0.843256
27	0.36471	0.833734	0.341799	0.844808
28	0.363046	0.833963	0.337651	0.850169
29	0.358414	0.838026	0.332356	0.851792
30	0.357505	0.83921	0.329946	0.852779
31	0.353796	0.839599	0.33115	0.852709
32	0.345066	0.84345	0.316967	0.860398
33	0.345678	0.845905	0.311909	0.863713
34	0.340676	0.846947	0.306093	0.865195
35	0.336766	0.848431	0.316367	0.859551
36	0.332984	0.851841	0.307524	0.863995
37	0.327798	0.854844	0.291235	0.871685
38	0.327086	0.855162	0.293294	0.870979
39	0.320716	0.857458	0.298259	0.869074
40	0.318007	0.860338	0.293872	0.871473
41	0.316411	0.860585	0.287371	0.875846
42	0.309913	0.861875	0.290669	0.872178
43	0.308569	0.864365	0.318667	0.861315
44	0.305615	0.866432	0.287238	0.874365
45	0.302064	0.866786	0.27594	0.882336
46	0.297046	0.868941	0.27992	0.880996
47	0.29665	0.869665	0.290245	0.871402
48	0.289559	0.873869	0.262147	0.886005
49	0.288091	0.875212	0.261491	0.888967
50	0.289051	0.873763	0.263091	0.885934
51	0.286739	0.876484	0.254938	0.888191
52	0.281914	0.876855	0.26205	0.886992
53	0.279527	0.878127	0.244445	0.892847
54	0.2759	0.881483	0.276673	0.880291
55	0.274374	0.880971	0.255617	0.889108
56	0.268053	0.884769	0.261918	0.886428
57	0.268299	0.884575	0.246409	0.894822
58	0.264581	0.886253	0.269033	0.882619
59	0.262666	0.887666	0.244941	0.89581
60	0.26416	0.886606	0.249826	0.892988
61	0.260353	0.887843	0.225058	0.904486
62	0.256232	0.890687	0.229749	0.903217
63	0.254341	0.893036	0.235355	0.900466
64	0.251596	0.891994	0.243491	0.898631
65	0.245512	0.895527	0.215705	0.9114
66	0.246442	0.895492	0.232984	0.899831
67	0.245905	0.895333	0.224514	0.906885
68	0.242497	0.897099	0.225762	0.904839
69	0.238032	0.900297	0.224943	0.905968
70	0.237993	0.898937	0.210947	0.911752
71	0.238009	0.902152	0.212915	0.911329
72	0.231495	0.902611	0.225695	0.904134
73	0.228045	0.904165	0.20844	0.912951
74	0.228334	0.904837	0.213532	0.910412
75	0.226653	0.904872	0.200875	0.917043
76	0.221215	0.906692	0.199898	0.917255
77	0.220242	0.907487	0.213417	0.912105
78	0.220469	0.908917	0.199529	0.91803
79	0.217245	0.909977	0.202922	0.915632
80	0.219509	0.908847	0.211041	0.913657
81	0.215915	0.909977	0.201988	0.917819
82	0.210652	0.912362	0.189807	0.922827
83	0.214728	0.910384	0.189765	0.923603
84	0.209981	0.913387	0.191011	0.920006
85	0.208691	0.912521	0.194891	0.920358
86	0.2117	0.912521	0.199521	0.918242
87	0.207928	0.913652	0.187712	0.923885
88	0.202186	0.916107	0.190521	0.921205
89	0.204046	0.916425	0.18205	0.924379
90	0.201647	0.916832	0.182106	0.925296
91	0.200047	0.918245	0.188421	0.921558
92	0.202392	0.916726	0.192806	0.921064
93	0.199199	0.917838	0.204483	0.916126
94	0.196969	0.918651	0.187944	0.924309
95	0.192911	0.920541	0.194905	0.919018
96	0.195434	0.920382	0.1796	0.92833
97	0.193017	0.921336	0.186031	0.92579
98	0.189653	0.923332	0.163566	0.932633
99	0.190552	0.922802	0.182175	0.92706
100	0.191737	0.921531	0.187114	0.923744
101	0.188935	0.922202	0.187978	0.92191
102	0.186278	0.923968	0.168408	0.931363
103	0.184568	0.924481	0.176999	0.929881
104	0.181542	0.925947	0.186165	0.926284
105	0.182208	0.926053	0.17923	0.924379
106	0.184157	0.926653	0.168716	0.931645
107	0.180519	0.926777	0.160451	0.936865
108	0.179263	0.925965	0.166681	0.933197
109	0.177194	0.928508	0.158088	0.937712
110	0.17954	0.927236	0.177841	0.929388
111	0.177554	0.928155	0.161519	0.934467
112	0.177133	0.928597	0.18559	0.925649
113	0.17124	0.930822	0.156124	0.937782
114	0.173433	0.930134	0.164623	0.93489
115	0.171178	0.931087	0.165691	0.934467
116	0.17401	0.92948	0.164744	0.932774
117	0.172409	0.929745	0.159191	0.936301
118	0.167969	0.932377	0.152794	0.939475
119	0.168799	0.931335	0.15709	0.9375
120	0.167208	0.932465	0.159088	0.936724
121	0.164919	0.932836	0.148438	0.940886
122	0.165324	0.933366	0.153418	0.940251
123	0.164518	0.933455	0.14427	0.942156
124	0.16486	0.933172	0.157748	0.934467
125	0.163182	0.932677	0.164082	0.935172
126	0.160572	0.934833	0.145547	0.942932
127	0.160394	0.93561	0.150639	0.939898
128	0.162414	0.934144	0.160398	0.936936
129	0.157867	0.935451	0.154777	0.936865
130	0.158981	0.936988	0.153249	0.938135
131	0.158592	0.935857	0.16294	0.935384
132	0.157833	0.936952	0.173919	0.929952
133	0.156473	0.937023	0.168366	0.933761
134	0.155326	0.937977	0.151677	0.939052
135	0.157292	0.936758	0.156339	0.938205
136	0.153261	0.938118	0.150393	0.94145
137	0.15188	0.939849	0.151077	0.941944
138	0.150524	0.940485	0.149872	0.939969
139	0.150222	0.940521	0.152081	0.939969
140	0.15209	0.938366	0.146592	0.940674
141	0.150616	0.939479	0.157076	0.938629
142	0.14994	0.940326	0.143476	0.942156
143	0.149988	0.940697	0.150501	0.94011
144	0.147495	0.942022	0.141526	0.94533
145	0.147032	0.940856	0.138376	0.94399
146	0.14726	0.941369	0.134839	0.946882
147	0.146907	0.941828	0.144469	0.944272
148	0.146188	0.94181	0.144811	0.942791
149	0.144209	0.942552	0.158955	0.938911
150	0.14434	0.942747	0.142851	0.944131
151	0.147019	0.941033	0.143698	0.942015
152	0.140629	0.943877	0.139722	0.947517
153	0.140848	0.943471	0.158762	0.939405
154	0.140533	0.944089	0.138092	0.945612
155	0.139952	0.944301	0.158073	0.937853
156	0.138871	0.94476	0.158176	0.938346
157	0.136989	0.94575	0.1308	0.947517
158	0.134708	0.945061	0.152195	0.938629
159	0.137057	0.946209	0.137149	0.946741
160	0.135823	0.947022	0.134179	0.947376
161	0.136737	0.946509	0.146115	0.942932
162	0.136411	0.947216	0.139258	0.943708
163	0.136149	0.946121	0.125739	0.949704
164	0.136161	0.94605	0.131112	0.947023
165	0.134403	0.946686	0.154798	0.939687
166	0.135348	0.946792	0.127888	0.950409
167	0.134203	0.94711	0.143625	0.943496
168	0.134477	0.947022	0.140796	0.944836
169	0.133145	0.947163	0.131386	0.949492
170	0.129546	0.948612	0.136006	0.947587
171	0.130619	0.948329	0.131179	0.949492
172	0.130798	0.9484	0.126084	0.950903
173	0.130575	0.94817	0.136741	0.944836
174	0.129829	0.949177	0.129593	0.948928
175	0.131396	0.947622	0.123025	0.952808
176	0.131056	0.94877	0.139035	0.945824
177	0.13175	0.947781	0.117956	0.953301
178	0.128453	0.949795	0.130366	0.95048
179	0.128076	0.948859	0.125417	0.951538
180	0.127333	0.950025	0.134259	0.949139
181	0.123179	0.951473	0.120667	0.953654
182	0.126199	0.950608	0.115584	0.955206
183	0.127021	0.950254	0.109191	0.954783
184	0.125552	0.950731	0.123879	0.952525
185	0.126417	0.950784	0.125057	0.948222
186	0.124463	0.950396	0.152926	0.940322
187	0.126282	0.951562	0.124473	0.951679
188	0.12545	0.951668	0.133139	0.948293
189	0.129334	0.948982	0.112058	0.956052
190	0.122093	0.952675	0.132105	0.949139
191	0.126202	0.950502	0.132844	0.950268
192	0.122145	0.951191	0.119624	0.952596
193	0.12256	0.95142	0.129196	0.948575
194	0.123072	0.952127	0.119877	0.954783
195	0.122326	0.951915	0.122201	0.953584
196	0.12243	0.951774	0.126964	0.949704
197	0.120996	0.952498	0.127653	0.949563
198	0.1208	0.952586	0.12135	0.953866
199	0.118702	0.954423	0.125228	0.950198
200	0.116526	0.953805	0.125865	0.952596
201	0.117577	0.954141	0.124476	0.951538
202	0.119136	0.952851	0.137917	0.947235
203	0.117663	0.954459	0.142426	0.943849
204	0.117256	0.953487	0.113499	0.955629
205	0.119991	0.952851	0.110921	0.958098
206	0.117095	0.953487	0.124745	0.953372
207	0.114948	0.956225	0.120298	0.953795
208	0.115277	0.954918	0.113281	0.957887
209	0.113772	0.955342	0.122616	0.952384
210	0.115	0.954953	0.111055	0.956405
211	0.114618	0.955201	0.116314	0.954924
212	0.11232	0.956225	0.121515	0.953442
213	0.114084	0.956349	0.131244	0.950973
214	0.113909	0.95619	0.113709	0.957252
215	0.114114	0.955625	0.123191	0.952737
216	0.112709	0.956791	0.116003	0.955277
217	0.108629	0.95748	0.116008	0.953795
218	0.114391	0.955289	0.112939	0.954994
219	0.11623	0.954406	0.124541	0.953513
220	0.107944	0.957603	0.113917	0.956758
221	0.112531	0.956349	0.115478	0.955277
222	0.108907	0.95748	0.112345	0.958239
223	0.10791	0.958716	0.127186	0.952384
224	0.111316	0.956879	0.119043	0.955347
225	0.108831	0.956967	0.118996	0.954359
226	0.112253	0.956543	0.103317	0.95958
227	0.110844	0.958027	0.117317	0.953654
228	0.108545	0.957232	0.126185	0.951397
229	0.1101	0.957056	0.111058	0.956899
230	0.1114	0.957126	0.117581	0.954783
231	0.105036	0.958363	0.110567	0.957604
232	0.106141	0.958981	0.123147	0.954077
233	0.109942	0.957921	0.107466	0.958451
234	0.107138	0.957886	0.121186	0.95443
235	0.10595	0.959122	0.122475	0.951891
236	0.106784	0.958151	0.104567	0.95838
237	0.108662	0.95831	0.119343	0.955135
238	0.107883	0.957338	0.121708	0.952737
239	0.107289	0.958946	0.117995	0.956194
240	0.107124	0.958433	0.110536	0.956828
241	0.104845	0.959387	0.114159	0.956052
242	0.105396	0.959688	0.104179	0.959862
243	0.107552	0.958009	0.107591	0.959227
244	0.103396	0.959387	0.11307	0.959862
245	0.104205	0.959511	0.120091	0.954359
246	0.105694	0.958575	0.0982392	0.965152
247	0.103977	0.959582	0.132006	0.952455
248	0.104401	0.959882	0.117482	0.955418
249	0.102223	0.960288	0.110192	0.960426
250	0.101578	0.960995	0.113946	0.956123
251	0.10198	0.960165	0.109194	0.956758
252	0.10274	0.961437	0.102827	0.958733
253	0.103673	0.959882	0.115979	0.957745
254	0.100875	0.960907	0.0980108	0.962895
255	0.103877	0.958981	0.125761	0.953725
256	0.104331	0.959794	0.119594	0.952737
257	0.0982915	0.962549	0.104927	0.960708
258	0.10174	0.960536	0.0995497	0.961484
259	0.0986581	0.96149	0.104069	0.960003
260	0.0999118	0.961242	0.10464	0.95965
261	0.0967872	0.96232	0.110763	0.958521
262	0.0996524	0.961967	0.112681	0.956617
263	0.0962503	0.962337	0.127669	0.952314
264	0.101604	0.961313	0.107552	0.960214
265	0.0995661	0.961348	0.10616	0.961343
266	0.0983303	0.96179	0.11116	0.960003
267	0.101392	0.961013	0.103915	0.962613
268	0.097762	0.962125	0.119584	0.954571
269	0.100894	0.960642	0.111172	0.958663
270	0.0992979	0.961578	0.108045	0.958592
271	0.0977102	0.963291	0.104892	0.961202
272	0.0998664	0.962231	0.125135	0.953513
273	0.101173	0.96149	0.105107	0.960849
274	0.0957996	0.963751	0.113774	0.958098
275	0.0980274	0.962214	0.10902	0.960426
276	0.0976652	0.962479	0.098966	0.963389
277	0.1011	0.961454	0.102154	0.962754
278	0.0950139	0.963874	0.113594	0.956687
279	0.096452	0.963662	0.114746	0.957463
280	0.0980685	0.962673	0.0964378	0.964165
281	0.0949858	0.963097	0.121719	0.955206
282	0.0975822	0.962991	0.108732	0.960426
283	0.0928835	0.96451	0.111226	0.95838
284	0.0937152	0.964581	0.11772	0.957393
285	0.0966177	0.962761	0.10949	0.95965
286	0.0954496	0.962302	0.109284	0.95697
287	0.091538	0.964793	0.100254	0.964235
288	0.0967012	0.963274	0.113514	0.958804
289	0.0920226	0.965394	0.11611	0.957181
290	0.0936982	0.964104	0.120385	0.954783
291	0.0978619	0.963574	0.117314	0.957393
292	0.092034	0.964758	0.11031	0.95965
293	0.096091	0.963309	0.0982839	0.963036
294	0.0938661	0.963645	0.103089	0.961061
295	0.0935438	0.963662	0.1021	0.961061
296	0.0932366	0.964369	0.101061	0.961202
297	0.095227	0.963857	0.103522	0.961625
298	0.0947437	0.963715	0.107325	0.959086
299	0.092145	0.964705	0.10652	0.95958
300	0.0910634	0.964634	0.0990523	0.961978
301	0.091606	0.964669	0.119248	0.955841
302	0.0915518	0.96474	0.117011	0.958451
303	0.0914994	0.965058	0.109302	0.960567
304	0.0933958	0.965818	0.117297	0.956617
305	0.0907043	0.964758	0.103459	0.96226
306	0.0904001	0.965058	0.134874	0.948152
307	0.0953346	0.963945	0.100581	0.9636
308	0.0940861	0.964599	0.105435	0.959862
309	0.090214	0.965941	0.114996	0.956052
310	0.0908816	0.965093	0.098983	0.964235
311	0.0896217	0.966242	0.109554	0.961837
312	0.0913439	0.965005	0.109692	0.960497
313	0.0903164	0.965782	0.105119	0.959438
314	0.0913832	0.96497	0.0998543	0.962542
315	0.085323	0.967354	0.0980243	0.962542
316	0.089906	0.965853	0.112835	0.957604
317	0.0873296	0.966259	0.119422	0.956758
318	0.0883777	0.966471	0.103884	0.960497
319	0.0908811	0.965482	0.10738	0.960497
320	0.0891937	0.965712	0.104634	0.96092
321	0.0880805	0.967036	0.0954942	0.9648
322	0.0883708	0.966277	0.107001	0.960214
323	0.0912851	0.965217	0.0997511	0.961907
324	0.0865598	0.967125	0.103508	0.961484
325	0.088935	0.966189	0.0974809	0.963812
326	0.0869281	0.96746	0.101996	0.961061
327	0.0900024	0.96633	0.0950423	0.96353
328	0.0867573	0.96686	0.0971633	0.96487
329	0.0896938	0.966259	0.119983	0.954712
330	0.084268	0.966824	0.105878	0.963318
331	0.0875974	0.967602	0.0961482	0.964659
332	0.0838683	0.968397	0.0941665	0.964517
333	0.0881638	0.96716	0.0979549	0.962754
334	0.0863555	0.967655	0.105349	0.96092
335	0.0872805	0.967178	0.0938538	0.965011
336	0.0871237	0.967549	0.147311	0.943637
337	0.0853224	0.966807	0.0912254	0.964376
338	0.0866985	0.966118	0.0945988	0.96487
339	0.0833112	0.968573	0.104813	0.957745
340	0.0862273	0.967637	0.10193	0.963036
341	0.0850377	0.968026	0.101561	0.96226
342	0.0861946	0.967178	0.0884311	0.965928
343	0.0868364	0.967001	0.106688	0.959862
344	0.0868672	0.967231	0.113956	0.958804
345	0.0867134	0.968026	0.0947609	0.962542
346	0.0840383	0.967672	0.0954376	0.963177
347	0.0841328	0.968874	0.0991285	0.962754
348	0.0869302	0.967284	0.0972215	0.962683
349	0.0849164	0.967602	0.0941848	0.9648
350	0.0862432	0.967549	0.0980314	0.962119
351	0.0847285	0.967796	0.0873803	0.965435
352	0.0841052	0.968008	0.0832429	0.969385
353	0.0854225	0.96739	0.100318	0.963459
354	0.0835121	0.968821	0.0925472	0.964941
355	0.0855241	0.967372	0.0980878	0.965435
356	0.0824163	0.968909	0.0972918	0.965082
357	0.084131	0.968043	0.0986935	0.9636
358	0.0797916	0.969934	0.0955552	0.963812
359	0.0844382	0.968821	0.104907	0.961061
360	0.08025	0.969315	0.0975498	0.963248
361	0.0815141	0.969616	0.0930432	0.966422
362	0.0858715	0.967301	0.100006	0.961414
363	0.0818448	0.968167	0.10961	0.961061
364	0.0864324	0.967443	0.104289	0.961907
365	0.0819774	0.96875	0.0950949	0.963389
366	0.0819444	0.969351	0.0869876	0.967057
367	0.0841621	0.967884	0.0968956	0.963742
368	0.0864019	0.967372	0.0894785	0.96621
369	0.0814893	0.969315	0.104425	0.960497
370	0.0816821	0.968096	0.115269	0.957534
371	0.0808698	0.969174	0.105033	0.960497
372	0.0796665	0.969174	0.14063	0.950973
373	0.0841552	0.968573	0.0986266	0.964235
374	0.0818985	0.969121	0.095126	0.963812
375	0.0821127	0.968821	0.0890717	0.965082
376	0.0822589	0.969015	0.085085	0.967621
377	0.0808459	0.968609	0.0922584	0.966563
378	0.0791797	0.970252	0.108456	0.958028
379	0.0801812	0.969457	0.0928629	0.9648
380	0.0799147	0.970022	0.0894793	0.965576
381	0.077656	0.970181	0.126617	0.956052
382	0.0783197	0.970464	0.0947321	0.965223
383	0.0817829	0.969192	0.0968853	0.963459
384	0.077729	0.970287	0.102386	0.964588
385	0.0806871	0.969792	0.0981311	0.962542
386	0.0777642	0.97011	0.102882	0.961978
387	0.0795479	0.97004	0.0940596	0.964376
388	0.0804663	0.969245	0.107518	0.964024
389	0.0816622	0.969563	0.0883061	0.967269
390	0.0754239	0.971877	0.0991937	0.963953
391	0.0795822	0.969934	0.0881878	0.966986
392	0.0769149	0.97117	0.088011	0.965435
393	0.0805442	0.969333	0.0984025	0.962049
394	0.0772875	0.971612	0.112497	0.95965
395	0.0795041	0.969792	0.110387	0.961061
396	0.0798596	0.969987	0.0966375	0.964306
397	0.0759965	0.971453	0.100201	0.96226
398	0.0812925	0.969457	0.0931691	0.96621
399	0.0799314	0.969492	0.110212	0.959438
400	0.0784356	0.96958	0.0987338	0.964447
401	0.0781256	0.969951	0.0784955	0.970443
402	0.0774093	0.970375	0.0973741	0.962824
403	0.078119	0.969775	0.0879368	0.968256
404	0.0781934	0.970905	0.0921685	0.966493
405	0.0772567	0.97057	0.101905	0.961343
406	0.075785	0.971329	0.0874315	0.967551
407	0.0769992	0.971099	0.106748	0.96099
408	0.0783471	0.970269	0.0879569	0.967692
409	0.0780756	0.97094	0.0879314	0.969526
410	0.0782028	0.970764	0.10446	0.961414
411	0.0777787	0.969828	0.0794056	0.970796
412	0.0758399	0.970605	0.0941617	0.963953
413	0.0768091	0.971594	0.0915716	0.9636
414	0.07923	0.969898	0.103518	0.962824
415	0.0768248	0.971382	0.0891436	0.966704
416	0.0779008	0.970764	0.0842523	0.969596
417	0.0765175	0.971329	0.0920468	0.966563
418	0.078422	0.970375	0.10992	0.959862
419	0.0761505	0.971506	0.0950825	0.963318
420	0.0770053	0.970905	0.0928093	0.965435
421	0.0786918	0.970693	0.0916398	0.966986
422	0.0740352	0.972548	0.086403	0.966775
423	0.0760331	0.971435	0.0988553	0.962895
424	0.0781082	0.970729	0.0901594	0.966563
425	0.0756736	0.971771	0.0943831	0.965082
426	0.0770322	0.971188	0.0868642	0.965435
427	0.0733614	0.972901	0.0955298	0.964729
428	0.0779505	0.969951	0.111227	0.961131
429	0.0748049	0.971665	0.0919423	0.965576
430	0.074913	0.971912	0.093274	0.967128
431	0.0743121	0.970835	0.0828926	0.971572
432	0.0708502	0.973131	0.11287	0.957604
433	0.0745622	0.971983	0.0999611	0.962966
434	0.0752528	0.971965	0.0905295	0.967057
435	0.0759276	0.971771	0.0842274	0.967692
436	0.0775603	0.970799	0.0782895	0.971642
437	0.0741013	0.972477	0.0913324	0.965364
438	0.0775684	0.971859	0.0959506	0.965152
439	0.0751504	0.971506	0.0975069	0.964517
440	0.0741835	0.9717	0.0898217	0.967974
441	0.0778603	0.969898	0.107063	0.960708
442	0.0738744	0.97246	0.0942103	0.963953
443	0.0741505	0.971753	0.0908851	0.968115
444	0.0730333	0.972	0.0818897	0.969385
445	0.0748082	0.972	0.0879174	0.96748
446	0.0725142	0.973414	0.0808095	0.970372
447	0.0741285	0.971983	0.0930186	0.965435
448	0.0749	0.972071	0.0889641	0.967198
449	0.0766766	0.971347	0.0911978	0.967269
450	0.0732393	0.971806	0.111044	0.959791
451	0.0720532	0.973096	0.0924287	0.967057
452	0.0748747	0.971983	0.0872631	0.969032
453	0.0718917	0.973537	0.115652	0.957604
454	0.0755906	0.971223	0.0877515	0.965999
455	0.0743405	0.971488	0.0935153	0.965505
456	0.0725836	0.972654	0.0949393	0.965364
457	0.0742452	0.973007	0.0909587	0.964517
458	0.0720483	0.973025	0.0893811	0.965576
459	0.0720684	0.973537	0.091056	0.965223
460	0.0724115	0.97299	0.0838164	0.970231
461	0.0725704	0.972848	0.112618	0.95965
462	0.0729795	0.972513	0.0927083	0.965576
463	0.0713944	0.973007	0.0966178	0.965505
464	0.0719389	0.972901	0.0862665	0.96875
465	0.0721572	0.972654	0.0874535	0.965999
466	0.0723758	0.973025	0.0878012	0.968891
467	0.0720246	0.973431	0.0841357	0.968397
468	0.072094	0.972354	0.0883796	0.968045
469	0.0740906	0.972954	0.100695	0.96219
470	0.0720086	0.973043	0.0792462	0.969314
471	0.0707265	0.973166	0.0902991	0.966634
472	0.0724909	0.972301	0.108366	0.96353
473	0.0719199	0.972689	0.093876	0.965152
474	0.0714465	0.973414	0.0903298	0.965928
475	0.0705042	0.972884	0.0873392	0.967551
476	0.0687787	0.97488	0.0869677	0.968468
477	0.0718032	0.973484	0.0984323	0.964306
478	0.0708888	0.973043	0.0846848	0.967692
479	0.0736157	0.971965	0.0978695	0.963671
480	0.0726955	0.972301	0.0760715	0.971148
481	0.0728989	0.972159	0.083655	0.96875
482	0.0707849	0.973749	0.0956441	0.964024
483	0.0683047	0.97382	0.0946364	0.966352
484	0.0709961	0.973608	0.093076	0.966563
485	0.0737029	0.973184	0.0975753	0.964376
486	0.0700242	0.97382	0.0918946	0.965082
487	0.0718189	0.972636	0.0923938	0.965364
488	0.0701822	0.97306	0.087964	0.968327
489	0.0714218	0.972884	0.103323	0.962754
490	0.0714432	0.973131	0.0841079	0.967974
491	0.0701901	0.973219	0.090172	0.96614
492	0.0715136	0.973767	0.0822771	0.97002
493	0.070194	0.973467	0.0923268	0.966845
494	0.070412	0.973908	0.0838785	0.968186
495	0.0681943	0.974085	0.080292	0.969879
496	0.0700916	0.97382	0.0880918	0.969103
497	0.0688902	0.973502	0.0797805	0.971219
498	0.0688841	0.973325	0.0925497	0.967762
499	0.0705747	0.974085	0.0919898	0.967198
500	0.0727468	0.972937	0.0914124	0.965999
501	0.0739445	0.972018	0.0906016	0.96621
502	0.0688787	0.97412	0.0820275	0.97009
503	0.071227	0.973802	0.0864632	0.968538
504	0.0648205	0.975163	0.0886979	0.969244
505	0.067821	0.974156	0.0836968	0.970302
506	0.0721307	0.973838	0.0888472	0.968186
507	0.0663141	0.974845	0.0980291	0.964306
508	0.0721065	0.973431	0.094326	0.964165
509	0.0681288	0.974668	0.0861568	0.968397
510	0.0712707	0.973573	0.0885644	0.968468
511	0.0703682	0.973944	0.0892326	0.965576
512	0.0676239	0.974085	0.0825637	0.969738
513	0.0661476	0.975498	0.0832063	0.968045
514	0.0706619	0.973626	0.0993037	0.963177
515	0.0723552	0.972389	0.0824142	0.97136
516	0.0690197	0.97412	0.080407	0.971007
517	0.0684319	0.974456	0.0797549	0.97009
518	0.06636	0.975322	0.0857793	0.967904
519	0.0704584	0.97306	0.0897443	0.966845
520	0.0697127	0.974156	0.0997924	0.962472
521	0.0698017	0.973873	0.0879	0.969455
522	0.0677762	0.974774	0.0885347	0.968115
523	0.0685684	0.97359	0.0918061	0.965646
524	0.0651567	0.975428	0.0859729	0.968327
525	0.0677808	0.974509	0.0946261	0.965011
526	0.0709048	0.973396	0.0800495	0.971995
527	0.0641718	0.976275	0.0966145	0.964306
528	0.0675853	0.97458	0.0770148	0.97136
529	0.0698562	0.974315	0.0905906	0.969314
530	0.0684673	0.973979	0.0796739	0.971854
531	0.0699573	0.974244	0.0862511	0.969173
532	0.068871	0.974862	0.0823376	0.968327
533	0.065647	0.974615	0.0824662	0.969103
534	0.0699994	0.973431	0.0868914	0.967621
535	0.0686751	0.974527	0.0859782	0.969526
536	0.0655669	0.974774	0.0910593	0.968962
537	0.0675211	0.975074	0.0835586	0.969738
538	0.0682921	0.975286	0.0934768	0.965293
539	0.0661796	0.975304	0.086537	0.968256
540	0.0674129	0.975021	0.078181	0.970866
541	0.0694986	0.974279	0.0796115	0.969808
542	0.069559	0.973979	0.0810223	0.970231
543	0.066692	0.975021	0.0858657	0.969314
544	0.0684235	0.974544	0.0839296	0.970655
545	0.0671331	0.974862	0.0886276	0.968186
546	0.0662313	0.97571	0.0947903	0.963459
547	0.065768	0.97511	0.0874583	0.969526
548	0.0684079	0.974703	0.0886015	0.969032
549	0.0666582	0.976169	0.0836181	0.969879
550	0.0679403	0.974509	0.0912233	0.968045
551	0.0684806	0.974703	0.0785101	0.971431
552	0.0684916	0.974156	0.0877367	0.967269
553	0.0700971	0.97382	0.0934521	0.966986
554	0.0669078	0.974968	0.085435	0.968397
555	0.0665196	0.974739	0.07422	0.971642
556	0.0680018	0.974474	0.0762564	0.972065
557	0.0658997	0.975622	0.0882639	0.968821
558	0.0650203	0.975834	0.0917981	0.967904
559	0.0655645	0.975798	0.0775439	0.970655
560	0.0699615	0.974156	0.0747517	0.972489
561	0.0710999	0.974279	0.0840383	0.968821
562	0.0673257	0.97465	0.0840882	0.970866
563	0.0681327	0.975057	0.081313	0.971854
564	0.0653221	0.976116	0.0840002	0.969314
565	0.067122	0.975392	0.0789331	0.972348
566	0.0672307	0.975251	0.0822985	0.969949
567	0.0643666	0.975639	0.0792706	0.969385
568	0.068134	0.974898	0.0780349	0.972983
569	0.0656079	0.975692	0.0858703	0.970443
570	0.0661512	0.974774	0.0885588	0.967621
571	0.0669913	0.97518	0.0843089	0.970231
572	0.066176	0.975622	0.102302	0.964729
573	0.067636	0.974544	0.0921117	0.965435
574	0.0663424	0.974898	0.0857279	0.969526
575	0.064947	0.975781	0.0786952	0.971078
576	0.0664652	0.975304	0.0803345	0.970161
577	0.0665121	0.975039	0.0703038	0.976298
578	0.0643937	0.975993	0.0807438	0.97009
579	0.0662241	0.976081	0.0878619	0.969314
580	0.0660566	0.975569	0.0880342	0.968256
581	0.0658034	0.975092	0.0794816	0.97136
582	0.0652069	0.975604	0.0745848	0.972771
583	0.0648714	0.976152	0.0804146	0.968962
584	0.0643888	0.975904	0.0921314	0.966281
585	0.0659404	0.975269	0.0893343	0.966281
586	0.0669745	0.975516	0.0828147	0.969596
587	0.0666182	0.975021	0.0805429	0.973406
588	0.0690836	0.974279	0.0799865	0.971148
589	0.0644769	0.975957	0.0817338	0.971148
590	0.0620555	0.976929	0.0933472	0.967551
591	0.0636447	0.976381	0.081439	0.972065
592	0.0633593	0.976275	0.0770812	0.970302
593	0.0645326	0.976169	0.0835571	0.971078
594	0.0614546	0.977053	0.0852959	0.971219
595	0.066736	0.975375	0.0729125	0.973124
596	0.0645502	0.976152	0.0739288	0.971431
597	0.0638779	0.975975	0.109263	0.963459
598	0.0641294	0.975745	0.0881528	0.969738
599	0.0652157	0.975798	0.0856501	0.969949

## Sheet: fig S5b
training network data
	train loss	train acc	valid loss	valid acc
0	0.67801	0.623421	0.60847	0.65492
1	0.630622	0.650723	0.597152	0.66221
2	0.60622	0.66639	0.626842	0.678666
3	0.579142	0.6907	0.589593	0.7126
4	0.560769	0.704413	0.572729	0.714238
5	0.555916	0.703416	0.560844	0.706449
6	0.548722	0.712891	0.615072	0.707589
7	0.536694	0.723737	0.51283	0.731692
8	0.528844	0.729513	0.519034	0.736013
9	0.522566	0.733045	0.493655	0.753823
10	0.511899	0.74119	0.485552	0.760116
11	0.501505	0.750042	0.474901	0.769947
12	0.493598	0.755485	0.472294	0.77624
13	0.488492	0.757812	0.474366	0.764604
14	0.48091	0.765168	0.460728	0.774767
15	0.475965	0.772274	0.44176	0.792553
16	0.465887	0.777344	0.453361	0.78372
17	0.458449	0.779962	0.434961	0.795047
18	0.450017	0.790434	0.422151	0.798205
19	0.445209	0.788481	0.429319	0.797849
20	0.438615	0.795047	0.417913	0.802004
21	0.436295	0.796667	0.401761	0.811004
22	0.425768	0.801695	0.404837	0.820645
23	0.421205	0.805352	0.387301	0.826463
24	0.417264	0.80876	0.388123	0.825465
25	0.409398	0.813331	0.406366	0.819149
26	0.404316	0.814744	0.372653	0.831616
27	0.396194	0.819357	0.40968	0.810173
28	0.393552	0.821019	0.376329	0.826771
29	0.392328	0.821227	0.361808	0.843916
30	0.386308	0.823429	0.374684	0.828457
31	0.378854	0.826754	0.377479	0.832566
32	0.379043	0.828665	0.35994	0.839428
33	0.37576	0.831242	0.366095	0.830096
34	0.373233	0.831283	0.35429	0.846718
35	0.365902	0.836021	0.343296	0.848737
36	0.361384	0.838722	0.340012	0.850874
37	0.360712	0.838223	0.344367	0.848404
38	0.355899	0.842337	0.349606	0.843916
39	0.356045	0.84055	0.354241	0.845056
40	0.350836	0.843916	0.337113	0.853035
41	0.345828	0.845952	0.346151	0.837576
42	0.34245	0.84936	0.338884	0.850565
43	0.338254	0.85069	0.316738	0.86619
44	0.340237	0.849235	0.317943	0.85871
45	0.335131	0.854264	0.325027	0.85738
46	0.328414	0.856508	0.313525	0.864006
47	0.324884	0.855967	0.327642	0.85389
48	0.322141	0.862367	0.287688	0.874003
49	0.320489	0.861162	0.310333	0.866855
50	0.318236	0.860622	0.297266	0.870821
51	0.310796	0.866689	0.359534	0.840402
52	0.312897	0.867478	0.282734	0.88229
53	0.306809	0.868476	0.282864	0.880153
54	0.303286	0.86939	0.28782	0.878324
55	0.300848	0.870844	0.269689	0.887467
56	0.296067	0.872756	0.33275	0.856858
57	0.292283	0.875748	0.286531	0.879987
58	0.290336	0.877078	0.27898	0.88381
59	0.291531	0.877327	0.323145	0.864362
60	0.288933	0.879114	0.26641	0.884807
61	0.284578	0.879239	0.275293	0.883287
62	0.288709	0.877992	0.263091	0.889438
63	0.279503	0.881109	0.272578	0.88096
64	0.275147	0.884516	0.265341	0.890601
65	0.276068	0.882979	0.270489	0.884641
66	0.271878	0.884309	0.271213	0.884641
67	0.272992	0.884599	0.245825	0.900432
68	0.261472	0.890625	0.262484	0.890293
69	0.260934	0.890916	0.272844	0.881981
70	0.25891	0.892744	0.246845	0.90143
71	0.25525	0.894739	0.242417	0.903068
72	0.257203	0.890708	0.258246	0.894591
73	0.251091	0.896526	0.305007	0.874335
74	0.249742	0.897565	0.244358	0.9001
75	0.251976	0.897523	0.257532	0.893783
76	0.244999	0.898188	0.226357	0.908245
77	0.245406	0.897731	0.257396	0.894424
78	0.240346	0.900432	0.25859	0.892928
79	0.240893	0.901346	0.250516	0.896419
80	0.240899	0.900723	0.230005	0.903258
81	0.238433	0.902011	0.268517	0.886446
82	0.236047	0.905253	0.220864	0.906392
83	0.228341	0.904962	0.246003	0.898889
84	0.229609	0.906416	0.243444	0.903757
85	0.228679	0.906125	0.223235	0.909741
86	0.220888	0.910115	0.22541	0.909385
87	0.221311	0.911195	0.257866	0.896918
88	0.220666	0.90999	0.224184	0.906036
89	0.217887	0.912733	0.238973	0.899435
90	0.218192	0.911985	0.251173	0.896918
91	0.214486	0.912691	0.221313	0.91107
92	0.213208	0.911943	0.210433	0.913873
93	0.214547	0.913522	0.213951	0.914205
94	0.208831	0.917096	0.209057	0.92121
95	0.212124	0.914644	0.211668	0.91639
96	0.208436	0.916556	0.215518	0.912899
97	0.204836	0.917844	0.23002	0.908078
98	0.211017	0.914395	0.220553	0.911712
99	0.200947	0.920961	0.219388	0.912804
100	0.198774	0.921667	0.200698	0.916865
101	0.202075	0.918509	0.204974	0.917886
102	0.194565	0.921875	0.213204	0.915843
103	0.19384	0.923329	0.216174	0.91487
104	0.191724	0.923953	0.199718	0.921875
105	0.185622	0.927527	0.221876	0.910881
106	0.187171	0.926446	0.200935	0.919382
107	0.18884	0.924909	0.211435	0.918551
108	0.185296	0.925283	0.195671	0.923988
109	0.186301	0.92628	0.223848	0.912709
110	0.182848	0.926405	0.179598	0.927028
111	0.177754	0.930228	0.211033	0.916888
112	0.17906	0.930103	0.209729	0.917031
113	0.176167	0.931765	0.198268	0.929189
114	0.177898	0.928441	0.206772	0.917031
115	0.175499	0.931225	0.203848	0.918052
116	0.176322	0.930228	0.199741	0.922516
117	0.175698	0.931059	0.211345	0.917696
118	0.170667	0.93189	0.201084	0.920878
119	0.168486	0.93617	0.222568	0.91487
120	0.17054	0.932098	0.206231	0.92102
121	0.166969	0.936253	0.183059	0.926197
122	0.166712	0.934882	0.174355	0.931516
123	0.165322	0.935713	0.216028	0.916865
124	0.164655	0.934217	0.183866	0.930661
125	0.16697	0.935838	0.195817	0.923846
126	0.161472	0.937209	0.208726	0.921519
127	0.159	0.938165	0.190654	0.928833
128	0.157037	0.93991	0.198664	0.923513
129	0.156108	0.940284	0.189136	0.929331
130	0.160104	0.940575	0.181095	0.930186
131	0.155497	0.940658	0.171918	0.932656
132	0.150908	0.942279	0.190813	0.926838
133	0.152678	0.940658	0.173205	0.931492
134	0.152579	0.939245	0.180524	0.929331
135	0.148266	0.942404	0.184046	0.928666
136	0.152599	0.941365	0.197974	0.924012
137	0.14823	0.943359	0.188534	0.928025
138	0.150931	0.941489	0.182121	0.930495
139	0.150562	0.942113	0.18412	0.928025
140	0.147016	0.943526	0.197621	0.922184
141	0.1455	0.944274	0.200351	0.923751
142	0.145367	0.943816	0.164268	0.939661
143	0.144208	0.944814	0.195275	0.926031
144	0.136073	0.947016	0.175077	0.933677
145	0.139181	0.946642	0.217779	0.925342
146	0.136896	0.948637	0.177503	0.930519
147	0.138385	0.94764	0.166595	0.934176
148	0.148696	0.941697	0.180435	0.930827
149	0.133348	0.948429	0.179514	0.929498
150	0.136386	0.947723	0.191274	0.925508
151	0.136958	0.946933	0.182064	0.929854
152	0.135416	0.948388	0.173978	0.935315
153	0.133247	0.949302	0.189378	0.929498
154	0.132307	0.950341	0.16551	0.936954
155	0.131747	0.950175	0.18208	0.930329
156	0.13058	0.950216	0.188517	0.93002
157	0.130076	0.951629	0.174616	0.936146
158	0.129375	0.951961	0.193651	0.923513
159	0.127034	0.95059	0.17953	0.939305
160	0.132161	0.950673	0.183459	0.930994
161	0.129345	0.950756	0.164058	0.938331
162	0.128406	0.952086	0.167816	0.935482
163	0.123276	0.952959	0.22059	0.923347
164	0.124733	0.952169	0.17694	0.93268
165	0.123246	0.952876	0.172901	0.93484
166	0.118583	0.955826	0.171526	0.936835
167	0.121834	0.953042	0.178024	0.933344
168	0.119103	0.953956	0.174419	0.934674
169	0.12136	0.954039	0.207152	0.922849
170	0.116935	0.953748	0.169934	0.939328
171	0.117162	0.955577	0.174048	0.932822
172	0.112954	0.957779	0.190371	0.928999
173	0.116382	0.956948	0.19089	0.930495
174	0.115162	0.957156	0.163374	0.939471
175	0.117602	0.955826	0.175254	0.935339
176	0.11428	0.957197	0.17282	0.934318
177	0.116479	0.956242	0.152416	0.943627
178	0.113615	0.956574	0.189448	0.931326
179	0.111106	0.958527	0.203054	0.928358
180	0.115982	0.955577	0.176235	0.934176
181	0.108026	0.959441	0.172066	0.939162
182	0.112278	0.957197	0.164963	0.940635
183	0.111081	0.958943	0.180942	0.933321
184	0.114002	0.956574	0.155687	0.942819
185	0.108282	0.95994	0.189069	0.930685
186	0.109786	0.958444	0.170089	0.93997
187	0.105144	0.961935	0.208511	0.931326
188	0.109673	0.959358	0.166643	0.938474
189	0.104531	0.960647	0.168451	0.940801
190	0.110271	0.95886	0.224599	0.923347
191	0.104952	0.961561	0.178224	0.943128
192	0.108666	0.958901	0.185612	0.938141
193	0.106897	0.960148	0.154911	0.942131
194	0.10561	0.96048	0.158905	0.941323
195	0.104027	0.961519	0.178149	0.933344
196	0.105165	0.961311	0.16562	0.9375
197	0.105146	0.960356	0.195218	0.925342
198	0.10658	0.960397	0.183235	0.935648
199	0.103114	0.961519	0.154032	0.938307
200	0.103801	0.962309	0.176349	0.941798
201	0.099659	0.962932	0.168955	0.940587
202	0.0987402	0.962184	0.185299	0.931516
203	0.102185	0.962309	0.159793	0.940302
204	0.0956861	0.963888	0.161918	0.939803
205	0.0971453	0.96235	0.166301	0.94346
206	0.0988089	0.963597	0.178415	0.936645
207	0.0980604	0.964013	0.174071	0.939661
208	0.0993633	0.963306	0.188277	0.930495
209	0.100211	0.964636	0.175151	0.936669
210	0.0949108	0.964345	0.171882	0.937975
211	0.094635	0.964719	0.165632	0.93997
212	0.0985986	0.963472	0.186209	0.933796
213	0.0930809	0.964968	0.184336	0.936336
214	0.0964119	0.965301	0.159636	0.94346
215	0.0910911	0.967046	0.174234	0.937168
216	0.0934327	0.964678	0.192141	0.935482
217	0.0934212	0.96555	0.173979	0.941632
218	0.0921997	0.966257	0.179708	0.937999
219	0.0931652	0.964137	0.155562	0.945954
220	0.0916378	0.96609	0.153598	0.947283
221	0.0921091	0.966589	0.182292	0.935315
222	0.0900838	0.968127	0.185714	0.937476
223	0.0953289	0.964137	0.177466	0.939803
224	0.088212	0.967129	0.151065	0.941157
225	0.0849062	0.969082	0.200633	0.934817
226	0.0907712	0.966049	0.16978	0.939993
227	0.0859591	0.968376	0.167968	0.941798
228	0.090417	0.967379	0.182907	0.935173
229	0.0875295	0.967129	0.178844	0.941798
230	0.0869514	0.968792	0.1648	0.940967
231	0.0893758	0.967046	0.150845	0.948637
232	0.0839035	0.969373	0.18195	0.937144
233	0.0843482	0.968542	0.195327	0.939138
234	0.0868392	0.968501	0.155413	0.944458
235	0.0863089	0.967836	0.183408	0.93465
236	0.0845087	0.969373	0.157623	0.944291
237	0.0861106	0.968625	0.175066	0.943128
238	0.0822559	0.969997	0.166417	0.945977
239	0.0874066	0.967711	0.170115	0.940635
240	0.0862508	0.967545	0.183103	0.936479
241	0.0838372	0.968833	0.187564	0.938307
242	0.0832864	0.969166	0.149017	0.945455
243	0.0828437	0.971077	0.188645	0.933986
244	0.0810823	0.970038	0.165478	0.942795
245	0.0812015	0.971036	0.15546	0.946476
246	0.0848451	0.968667	0.168825	0.942131
247	0.0823483	0.969415	0.160961	0.945123
248	0.0808828	0.970745	0.184626	0.93465
249	0.0810821	0.969955	0.201668	0.939637
250	0.0803934	0.971119	0.215344	0.930352
251	0.0783388	0.972199	0.17985	0.939661
252	0.0824825	0.970121	0.175794	0.942962
253	0.0785637	0.970911	0.198062	0.935814
254	0.0763247	0.971368	0.162676	0.945123
255	0.0783287	0.971451	0.179998	0.936645
256	0.0759023	0.97195	0.170856	0.941822
257	0.0768614	0.971493	0.15579	0.948946
258	0.0793198	0.971659	0.170232	0.941276
259	0.0776078	0.972199	0.170094	0.944458
260	0.075617	0.973321	0.176799	0.93712
261	0.0783077	0.971867	0.144455	0.952603
262	0.0719877	0.973861	0.177014	0.940967
263	0.0764399	0.971368	0.167836	0.945479
264	0.0824308	0.970121	0.157386	0.946619
265	0.0778241	0.9717	0.157795	0.950608
266	0.072879	0.973363	0.17055	0.94346
267	0.0774962	0.971534	0.180836	0.943627
268	0.0789135	0.971326	0.152552	0.950442
269	0.0763014	0.972947	0.162411	0.948447
270	0.0683377	0.975607	0.158232	0.948946
271	0.0746447	0.973654	0.181432	0.93845
272	0.0768326	0.97249	0.170838	0.944624
273	0.0771396	0.97195	0.165892	0.948281
274	0.0702642	0.976064	0.160381	0.950275
275	0.0734133	0.973944	0.169564	0.942463
276	0.0734771	0.973363	0.214407	0.934152
277	0.0757655	0.972989	0.17745	0.941798
278	0.0688797	0.975066	0.177441	0.941632
279	0.0753929	0.972407	0.195323	0.933321
280	0.0708332	0.974194	0.155107	0.947616
281	0.0683202	0.975773	0.21318	0.933154
282	0.0722369	0.974028	0.154952	0.950299
283	0.0722019	0.974776	0.149592	0.948946
284	0.0745419	0.973404	0.16424	0.947616
285	0.0703795	0.973321	0.174843	0.94498
286	0.0659875	0.976812	0.169421	0.941822
287	0.0728478	0.973155	0.191392	0.936598
288	0.0680944	0.974942	0.154412	0.950584
289	0.0768398	0.971867	0.166573	0.94498
290	0.0684361	0.976022	0.178936	0.945265
291	0.0661644	0.976064	0.154118	0.94745
292	0.0703539	0.976147	0.207121	0.927835
293	0.0673289	0.975524	0.184627	0.939946
294	0.0702842	0.973404	0.154205	0.949943
295	0.070191	0.974609	0.18283	0.934009
296	0.0676929	0.976479	0.155838	0.951107
297	0.074436	0.972573	0.188848	0.942131
298	0.0630071	0.977601	0.172035	0.945146
299	0.065699	0.976604	0.185514	0.942463

## Sheet: fig S9a
non-cancer				cancer
case	lipid/protein ratio	collagen ratio		case	lipid/protein ratio	collagen ratio
001	0.75331	0.031817		023	0.74919	0.11899
002	0.6633	0.15064		024	0.69673	0.11708
003	0.7932	0.012157		030	0.61809	0.00015571
004	0.75181	0.23377		036	0.59514	7.7063e-07
005	0.71879	0.065969		059	0.70949	1.1884e-05
006	0.86186	0.029113		070	0.84493	0.00010652
007	0.64981	0.0082477		103	0.80812	0.12152
008	0.68529	0.0015297		106	0.95956	0.076194
009	0.581	0.013747		107	0.8739	0.46962
010	0.56643	0.16134		110	0.8126	0.37838
011	0.59709	0.0089727		119	0.70582	0.1035
012	0.64471	0.084212		120	0.64961	0.082547
013	0.72732	0.40167		121	0.66833	0.091599
014	0.81577	0.17277		128	0.69621	0.00021171
015	0.82711	0.085578		129	0.68582	0.020709
016	0.82215	0.18398		130	0.6773	0.042748
017	0.91411	0.37062		131	0.73227	0.031609
018	0.7847	0.36168		133	0.76069	0.00027562
019	0.786	0.04724		139	0.70273	0.09816
020	0.76298	0.034284		142	0.62896	0.11645
021	0.72254	0.060562		147	0.68048	0.065081
022	0.66847	0.3041		148	0.62443	0.087732
025	0.724	0.39944		152	0.72489	0.19871
026	0.77582	0.10836		155	0.7545	2.111e-05
027	0.70106	0.008928		156	0.85156	0.00013961
028	0.69906	0.0011815		158	0.70844	0.087047
029	0.57573	0.0029545		160	0.71458	0.0017177
031	0.55855	0.10582		164	0.6597	0.044938
032	0.64475	0.03604		165	0.6697	0.055585
033	0.72084	0.144		166	0.67395	0.048669
034	0.69995	0.10088		167	0.71398	0.02834
035	0.69966	0.29437		172	0.79483	0.091396
037	0.62453	0.00014788		174	0.77142	0.11951
038	0.61106	0.00052883		175	0.84994	0.0002974
039	0.84359	0.0057687		177	0.78147	0.1155
040	0.74891	0.14212		182	0.85689	0.028289
041	0.91443	0.0011101		188	0.81118	0.035744
042	0.80693	0.0072955		194	0.72552	2.8684e-05
043	0.90095	0.00040941		196	0.66424	0.12092
044	0.87782	0.011551		2-010	0.68071	0.089745
045	0.91299	0.0016245		2-011	0.67364	0.048144
046	0.83429	0.0094032		2-012	0.71115	0.054247
047	0.56419	0.0081092		2-013	0.66878	0.040168
048	0.92378	0.0035658		2-015	0.58395	0.1138
049	0.82681	0.014207		2-016	0.64435	0.063113
050	0.87956	0.0066872		2-017	0.66781	0.00036177
053	0.91437	0.0017776		2-018	0.71307	0.060186
064	0.81608	0.047251		2-019	0.72019	0.043011
065	0.70685	0.16326		2-020	0.69839	0.0039107
068	0.89478	0.0082167		2-021	0.66421	0.17548
069	0.84551	0.02655		2-023	0.74038	0.069951
071	0.84828	0.0048089		2-024	0.67167	0.16739
072	0.86988	0.00070827		2-025	0.71845	0.11136
075	0.88902	0.036355		2-026	0.67822	0.051392
076	0.82992	0.15264		2-027	0.69063	0.19615
082	0.92794	0.18335		2-028	0.65673	0.05451
084	0.8161	0.09725		2-031	0.67363	0.07449
085	0.72557	0.23977		2-032	0.73743	0.1207
086	0.90946	0.25836		2-033	0.81583	0.058143
087	0.81583	0.13426		2-034	0.61637	0.090591
088	0.70886	0.33165		2-035	0.81295	0.012271
089	0.72481	0.30611		2-036	0.74012	0.048081
090	0.71133	0.25404		2-037	0.82125	0.08083
091	0.8044	0.13608		2-039	0.548	0.066847
092	0.80583	0.020623		2-040	0.61141	0.11608
093	0.71609	0.016709		2-041	0.60286	0.10069
094	0.95623	0.0032428		2-042	0.62671	0.11718
095	0.85646	0.012685		2-043	0.6957	0.14257
096	0.92037	0.006331		2-056	0.73033	0.093981
097	0.90514	0.096449		2-057	0.81377	0.084998
099	0.78204	0.079771		2-059	0.59635	0.042393
100	0.92398	0.012335		2-060	0.69406	0.0024774
102	0.76321	0.17972		2-062	0.74545	0.085165
108	0.80709	0.60038		2-063	0.68995	0.13514
109	0.83198	0.60793		2-064	0.74807	0.12465
111	0.65363	0.02282		2-065	0.71706	0.14041
112	0.65368	0.039259		2-066	0.76718	0.091308
113	0.73912	0.045068		2-068	0.79715	0.039826
114	0.73355	0.13069		2-069	0.78966	0.12769
115	0.62824	0.19067		2-070	0.76208	0.14223
116	0.66783	0.033663		2-072	0.55978	0.0026253
117	0.66483	0.055015		2-073	0.54223	0.067216
118	0.67288	0.046791		2-074	0.73835	0.06495
122	0.68113	0.039216		2-075	0.84362	0.11577
123	0.64946	0.26589		2-076	0.58489	0.069271
124	0.6988	0.08369		2-077	0.63702	0.093934
125	0.6377	0.25333		2-078	0.70177	0.080971
126	0.6096	0.10703		2-079	0.72181	0.077228
127	0.63656	0.054018		2-080	0.60489	0.18013
132	0.71873	0.19612		2-081	0.58856	0.066361
134	0.73335	0.012636		2-082	0.6963	0.023001
135	0.7482	0.36572		2-083	0.53335	0.12543
136	0.74199	0.027177		2-084	0.60037	0.063252
140	0.71844	0.3086		2-086	0.71282	0.11907
141	0.63141	0.43124		2-087	0.72296	0.00049609
143	0.6464	0.20364		2-091	0.74577	0.0010764
144	0.6543	0.18753		211	0.85583	7.311e-05
145	0.65225	0.2113		233	0.87191	5.2102e-05
146	0.67603	0.31359		250	0.7478	0.00039806
150	0.59535	0.53533		268	0.95991	0.077191
151	0.69892	0.02496		269	0.86866	0.00044404
153	0.80746	0.050104
159	0.6922	0.11691
161	0.66508	0.030358
162	0.72063	0.012756
163	0.60067	0.33421
168	0.82409	0.039376
169	0.85413	0.031012
170	0.80467	0.035268
171	0.85464	0.33151
173	0.77754	0.41039
179	0.65928	0.31128
181	0.71549	0.30516
183	0.76054	0.28551
184	0.77073	0.033252
185	0.76149	0.0084786
186	0.724	0.25105
187	0.71911	0.60063
189	0.70966	0.37935
190	0.76312	0.088432
192	0.69599	0.21617
193	0.80383	0.054662
195	0.75953	0.053241
197	0.72711	0.48092
200	0.79549	0.10657
201	0.81185	0.11573
202	0.82217	0.23473
204	0.76713	0.248
205	0.79063	0.01828
206	0.71058	0.46598
207	0.83168	0.022485
208	0.80019	0.030044
209	0.82868	0.05522
210	0.70767	0.33245
212	0.71434	0.15056
213	0.70935	0.22976
214	0.67829	0.16196
215	0.72676	0.043554
229	0.86125	0.0062169
232	0.85875	0.18413
234	0.83183	0.094003
235	0.70039	0.38334
236	0.81885	0.11124
